# Supplementary material for: The Impact of Storage Conditions on DNA Preservation in Human Skeletal Remains: A Comparison of Freshly Excavated Samples and Those Stored for 12 Years in a Museum Depot
Source: Genes (Basel). 2025 Jan 11;16(1):78. doi: 10.3390/genes16010078 (PMC11764964; doi:10.3390/genes16010078)
Supplement: Supplementary file 1 [file genes-16-00078-s001.zip]

Archive with 2 entries (2 files):
- SM 1.xlsx
- SM 2.pdf
