# Supplementary material for: The Impact of Storage Conditions on DNA Preservation in Human Skeletal Remains: A Comparison of Freshly Excavated Samples and Those Stored for 12 Years in a Museum Depot
Source: Genes (Basel). 2025 Jan 11;16(1):78. doi: 10.3390/genes16010078 (PMC11764964; doi:10.3390/genes16010078)
Supplement: Supplementary file 1 [file genes-16-00078-s001.zip › SM 1.xlsx]

## Sheet: TABLE 1-Vrazov trg
SM1 TABLE S1: sample characteristics (sample number, skeleton number, number of grave), DNA quantity and quality results (Auto, Deg, and Y target conveyed in ng DNA/μl, IPC shift, and Auto/Deg ratio) obtained using PowerQuant System (Promega) for petrous bones excavated from Vrazov trg archaeological site
sample no.	skeleton	grave no.	[Auto]	[Deg]	[Y]	IPC Shift	[Auto]/[Deg]	ng DNA /g bone
1	3184	3042	0.26	0.0078	0.0003	0.04	33.45	26
2	3279	3067	0.3879	0.0104	0.1861	0.12	37.4	38.79
3	3172	3036	0.6072	0.0364	0.2406	0.28	16.7	60.72
4	3105	3021	0.403	0.0181	0.1236	0.17	22.22	40.3
5	3285	3067	0.9032	0.0423	0.3087	0.27	21.33	90.32
6	3146	3030	0.1094	0.0013	0.0547	0.75	86.03	10.94
7	3223	3052	0.2102	0.0033	0.063	0.17	62.77	21.02
8	3244	3059	0.1788	0.0082	0.082	0.33	21.7	17.88
9	3124	3049	0.2016	0.0048	0.0001	-0.13	42.1	20.16
10	3200	3046	0.0001	0.0001		-0.32	0.47	0.01
11	3282	3068	0.8141	0.0308	0.1558	-0.16	26.43	81.41
12	3320	3071	0.122	0.0009	0.0001	0.13	138.04	12.2
13	3181	3041	0.2727	0.0023	0.0646	-0.16	116.72	27.27
14	3344	3079	0.256	0.0075	0.0002	-0.26	34.09	25.6
15	3187	3043	0.1203	0.0004	0.0424	0.52	332.57	12.03
16	No tag No. 1		0.376	0.0069	0.0985	0.02	54.88	37.6
17	3005	3018	0.4857	0.0212	0.1751	0.01	22.88	48.57
18	3046	3009	0.1797	0.0038	0.0599	-0.09	47.6	17.97
19	3052	3011	0.1337	0.0013	0.054	0.18	99.57	13.37
20	1806	6	0.176	0.0043	0.0778	-0.3	40.91	17.6
21	1158	3	0.2784	0.0118	0.1113	-0.16	23.6	27.84
22	3055	3012	0.2944	0.0021	0.0526	-0.14	142.01	29.44
23	3037	3007	0.3409	0.0183		0.09	18.66	34.09
24	3012	3003	0.116	0.0053	0.0805	-0.06	21.99	11.6
25	3024	3006	0.2555	0.0053	0.089	0.2	48.16	25.55
26	1801	4	0.0162	0.0002	0.0058	-0.36	82.36	1.62
27	3614	3161	0.3586	0.0125		0.03	28.76	35.86
28	3611	3160	0.2979	0.0157	0.1612	-0.03	19.01	29.79
29	3686	3181	0.4216	0.0094		0.09	44.8	42.16
30	3332	3075	0.3652	0.0148	0.1842	0.08	24.73	36.52
31	3326	3073	0.1697	0.0086	0.0794	0.11	19.66	16.97
32	3362	3085	0.4095	0.0217	0.2067	-0.18	18.86	40.95
33	3226	3053	0.318	0.0116	0.1323	0.28	27.3	31.8
34	3531	3135	0.2952	0.0073		0.23	40.56	29.52
35	3555	3143	0.3826	0.006		0.06	64.18	38.26
36	3540	3138	0.761	0.037	0.3197	0.08	20.58	76.1
37	3143	3029	0.4007	0.0152	0.26	0.13	26.34	40.07
38	3455	3111	0.3434	0.01	0.0003	0	34.37	34.34

## Sheet: TABLE 2-Njegoševa
SM1 TABLE S2: sample characteristics (sample number, skeleton number), DNA quantity and quality results (Auto, Deg, and Y target conveyed in ng DNA/μl, IPC shift, and Auto/Deg ratio) obtained using PowerQuant System (Promega) for petrous bones excavated from Njegoševa archaeological site
sample no.	skeleton	[Auto]	[Deg]	[Y]	IPC Shift	[Auto]/[Deg]	ng DNA /g bone
86	1637	0.2108	0.0078		-0.16	27.11	21.08
87	1504	0.1299	0.0066		0.27	19.67	12.99
88	1204	0.4124	0.0163	0.1592	-0.01	25.28	41.24
89	1523	0.2332	0.0084	0.101	0	27.79	23.32
90	1203	0.1666	0.0026	0.058	-0.27	64.25	16.66
91	5114	0.0437	0.0009		-0.19	50.26	4.37
92	1669	0.2428	0.0037	0.0767	-0.08	66.15	24.28
93	1620	0.1596	0.0101	0.0033	-0.12	15.76	15.96
94	1633	0.165	0.0021		0.25	78.76	16.5
95	5037	0.1442	0.0021	0.0005	-0.06	67.49	14.42
96	1647	0.3406	0.0148		0	22.95	34.06
97	5101	0.1082	0.0013	0.0421	0.3	81.99	10.82
98	1646	0.1214	0.0027	0.0772	0.3	45.5	12.14
99	1619	0.2484	0.0049	0.1202	0.32	50.91	24.84
100	1634	0.0478	0.0005	0.0245	0.32	98.13	4.78
101	1473	0.1375	0.0017	0.0002	0.55	79.89	13.75
102	1484	0.55	0.0324	0.2322	0.19	16.96	55
103	1375	0.086	0.0013	0.0002	0.07	68.53	8.6
104	5102	0.2489	0.0045	0.1023	0.07	55.36	24.89
105	1277	0.3722	0.0033		0.15	113.81	37.22
106	1181	0.1123	0.0023	0.0428	-0.06	49.53	11.23
107	5054	0.0416	0.0005	0.021	-0.13	84.79	4.16
108	1324	0.1273	0.0116		-0.13	10.94	12.73
109	5058	0.327	0.0052	0.1293	-0.1	63.34	32.7
110	1653	0.5285	0.0178	0.2004	-0.51	29.75	52.85
111	2188	0.0211	0.0003	0.0002	-0.34	82.08	2.11
112	1638	0.2374	0.0085	0.0952	-0.19	27.88	23.74
113	1873	0.0291	0.0006	0.0185	-0.3	44.99	2.91
114	1712	0.1541	0.0027		-0.15	56.5	15.41
115	2122	0.2383	0.172		-0.05	1.38	23.83
116	1893	0.2854	0.0025	0.0503	-0.23	112.8	28.54
117	1885	0.1395	0.0026		-0.22	52.92	13.95
118	1770	0.11	0.0016		-0.24	70.01	11
119	1664	0.1975	0.0066	0.098	0.08	29.93	19.75
120	1715	0.0763	0.0017		0.05	45.99	7.63
121	1811	0.26	0.0042		-0.13	62.46	26
122	1776	0.0684	0.0015	0.0216	-0.15	45.69	6.84
123	1760	0.1437	0.0105	0.064	-0.03	13.75	14.37
124	1726	0.1392	0.0019	0.0627	-0.16	71.45	13.92
125	1736	0.2135	0.0031	0.0002	-0.09	69.49	21.35
126	1999	0.282	0.0072	0.113	-0.06	38.97	28.2
127	2289	0.0997	0.0091		-0.28	10.92	9.97
128	1701	0.0963	0.0005	0.0181	-0.04	184.34	9.63
129	2280	0.1058	0.0007	0.0387	-0.20	161.55	10.58
130	1994	0.0404	0.0008		-0.15	50.86	4.04
131	2042	0.0386	0.0013		-0.25	30.45	3.86
132	1883	0.0464	0.0004	0.0178	-0.02	124.99	4.64
133	1914	0.1486	0.0004		-0.08	353.05	14.86
134	1709	0.1218	0.0009	0.0527	0.05	128.41	12.18
135	1918	0.2816	0.0032		-0.44	88.21	28.16
136	1742	0.1006	0.001	0.0368	0.06	105.4	10.06
137	2107	0.2078	0.0018		0.02	113.64	20.78
138	1921	0.0613	0.0015	0.0239	-0.20	40.32	6.13
139	1777	0.3497	0.0127	0.0001	-0.16	27.63	34.97
140	1775	0.2086	0.004	0.0867	0.02	52.69	20.86
141	1884	0.059	0.003	0.028	-0.29	19.95	5.9
142	1848	0.2094	0.014	0.1179	-0.16	14.92	20.94
143	1718	0.0356	0.0003	0.0149	-0.22	120.91	3.56
144	2114	0.1083	0.0014	0.0342	-0.02	76.17	10.83
145	1920	0.0317	0.0015	0.0191	-0.42	21.83	3.17
146		0.0444	0.0004		-0.28	99.49	4.44
147	1735	0.2892	0.0386		0.31	7.48	28.92
148	1948	0.1763	0.0005	0.0256	-0.26	387.7	17.63
149	1901	0.0879	0.0008	0.0283	-0.29	113.3	8.79
150	1666	0.1626	0.002	0.0001	-0.17	81.25	16.26
151	1841	0.3576	0.0207	0.1372	-0.09	17.26	35.76
152	1903	0.3911	0.0037	0.0719	-0.20	104.72	39.11
153	1719	0.1859	0.0069	0.1156	0.15	27.13	18.59
154	2223	0.2001	0.0051	0.0761	-0.31	38.95	20.01
155	2277	0.1814	0.0084		-0.23	21.61	18.14
156	1877	0.5282	0.0536	0.2235	-0.23	9.85	52.82
157	2065	0.038	0.0009		-0.34	42.42	3.8
158	1916	0.0689	0.0005		-0.28	137.46	6.89
159	1842	0.1019	0.0005	0.0004	-0.11	188.09	10.19
160	1798	0.1101	0.0053	0.0713	-0.65	20.82	11.01
161	1880	0.7444	0.0404	0.224	-0.33	18.45	74.44
162	1729	0.1049	0.0011		-0.22	91.45	10.49
163	1681	0.1396	0.0032		-0.30	43.79	13.96
164	1915	0.2241	0.0128	0.1077	-0.11	17.54	22.41
165	1558	0.2388	0.0029		-0.23	81.02	23.88
166	1213	0.046	0.0004		-0.17	122.17	4.6
167	1390	0.142	0.0101		-0.07	14.12	14.2
168	1762	0.175	0.003	0.0979	0.01	58.17	17.5
169	1904	0.0518	0.0004	0.0237	0	115.66	5.18
170	2080	0.0483	0.0002	0.0004	0.05	270.25	4.83
171	1725	0.8777	0.0716	0.4149	0.2	12.25	87.77
172	2073	0.004	0.0121	0.0028	0.12	0.33	0.4
173	2085	0.0984	0.0008		-0.07	127.77	9.84
174	1743	0.1915	0.0009	0.0395	-0.19	223.77	19.15
175	1625	0.2148	0.00074	0.0006	-0.29	28.98	21.48
176	1474	0.0949	0.0019		-0.28	49.03	9.49
177	5200	0.0898	0.0072	0.0738	-0.33	12.48	8.98
178	5104	0.1478	0.0107	0.0975	-0.58	13.84	14.78
179	1513	0.0818	0.0011		-0.28	77.32	8.18
180	1610	0.0378	0.0007	0.0205	-0.27	52.74	3.78
181	1659	0.1042	0.0012		-0.16	86.6	10.42
182	5293	0.1332	0.015	0.0002	-0.37	8.89	13.32
183	1700	0.2482	0.0013		-0.49	185.92	24.82
184	1690	0.1523	0.0007	0.0001	-0.48	216.19	15.23
185	1485	0.2231	0.0065	0.0933	-0.17	34.19	22.31
186	1687	0.0433	0.0003		0.01	128.37	4.33
